# Supplementary material for: Development and validation of a nomogram for assessment postoperative sodium disturbance in PAs patients: a retrospective cohort study
Source: PeerJ. 2023 Aug 30;11:e15946. doi: 10.7717/peerj.15946 (PMC10474829; doi:10.7717/peerj.15946)
Supplement: Supplemental Information 3 [file peerj-11-15946-s003.csv]

	No.	Year of birth	Month of birth	Age	Gender	Marital status	Occupations	Smoking	Drinking alcohol	Personal History of Diabetes	Personal history of hypertension	Types of pituitary tumors	Whether the pituitary tumor was treated with drugs before this operation	Whether the pituitary tumor has been surgically treated before this operation	Whether the pituitary tumor had been treated with radiotherapy before this operation	The preoperative tumor diameter 1	The preoperative tumor diameter 2	The preoperative tumor diameter 3	Maximum preoperative tumor diameter	height	Body weight	Systolic blood pressure	Diastolic blood pressure	Resting heart rate	Antibodies to syphilis	HIV	Ecg heart rate	QRS complexes on electrocardiogram	Electrocardiogram PR	QT of ECG	Preoperative coagulation routine £¨pt£©	Preoperative prothrombin activity £¨pta£©	Preoperative prothrombin ratio £¨ptr£©	Preoperative prothrombin international ratio £¨inr£©	Preoperative coagulation routine fibrinogen	Preoperative blood coagulation test£¨aptt£©	Preoperative thrombin time£¨tt£©	Preoperative prothrombin dimer	Admission biochemistry£¨alt£©	Admission biochemistry£¨ast£©	Total bilirubin on admission	Direct bilirubin on admission	Indirect bilirubin on admission	Glutamyl transpeptidase on admission£¨ggt£©	Alkaline phosphatase on admission£¨ALP£©	Serum potassium concentration on admission£¨k£©	Serum sodium concentrationna on admission£¨Na£©	Serum chloride concentration on admission£¨cl£©	Serum calcium on admission£¨Ga£©
1	1	1961	7	59.36	female	merried	1	no	no	no	no	nofuntion	no	no	no	3.7	3	2.4	3.7	158	51	136	82	66	0.066	0.126	68	108	194	394	12.2	93	1.06	1.06	2.64	29.4	19.8	0.43	36	48	8.2	1.4	6.8	27	103	3.68	141	105.5	2.42
2	2	1946	10	74.12	male	merried	11	no	no	yes	no	nofuntion	no	no	no	2.3	2	2	2.3	170	62	147	60	53	0.062	0.145	57	96	184	418	12.9	81.4	1.12	1.13	3.67	25.1	18.4	4.02	31	21	14.2	3.1	11.1	31	79	3.86	133.6	100.1	2.23
3	3	1952	7	68.36	male	merried	11	yes	no	no	yes	nofuntion	no	no	no	3.3	3.2	1.8	3.3	NA	NA	125	85	102			102	82	154	346	12.4	89.5	1.08	1.08	4.85	25.5	18.7	0.3819	19	26	15.3	NA	NA	17	114	3.82	138.9	97.9	2.32
5	5	1970	12	49.93	female	merried	5	no	no	no	no	nofuntion	no	yes	no	2.2	1.8	1.7	2.2	157	68.5	133	78	76	0.9	0.093	74	84	135	389	10.6	126.1	0.9	0.9	2.79	27	18.1	0.33	28	23	14.5	2.2	12.3	21	76	4.36	139.2	102.5	2.33
7	7	1982	7	38.35	male	merried	3	no	yes	no	no	nofuntion	no	no	no	1.88	2.69	2.37	2.69	172	65	112	75	61	0.078	0.001	72	100	164	364	11.5	99.7	0.97	0.97	3.4	24.3	16.2	0.04	21	27	12.7	2.7	10	30	43	4.25	141.4	107.5	2.37
8	8	1985	8	35.26	female	merried	5	no	no	no	no	ACTH	yes	no	no	0.4	0.35	NA	0.4	156	64	146	96	84	0.064	0.165	60	80	125	392	11.4	109.3	0.99	0.99	2.22	25.2	19.5	0.09	28	17	6.3	1.1	5.2	32	65	3.94	140.7	103.1	2.3
9	9	1946	2	74.78	male	merried	11	no	no	no	yes	nofuntion	no	no	no	2.44	1.81	2.18	2.44	165	72	133	84	80	0.066	0.061	81	100	126	386	12.4	89.5	1.08	1.08	4.69	35.2	17.3	0.44	18	23	13.1	2.3	10.8	28	92	4.38	136.3	100.5	2.35
10	10	1961	6	59.44	female	merried	1	no	no	no	yes	GH	yes	no	no	0.9	0.8	NA	0.9	160.5	71.2	136	76	81	0.054	0.217	76	95	180	400	1.9	92	1.03	1.04	3.49	29.5	19.3	0.17	13	16	13.4	2.8	10.6	10	165	3.77	138	103.7	2.19
11	11	1981	8	39.26	male	merried	1	yes	yes	no	no	ACTH	yes	no	no	0.8	0.8	0.8	0.8	172.5	63.4	126	86	78	0.057	0.169	56	100	140	428	10.4	122.9	0.9	0.9	3.05	16.8	18.6	0.16	31	16	14.4	2.2	12.2	31	83	3.88	144	109.3	2.26
12	12	1969	6	51.44	male	merried	5	no	no	yes	no	nofuntion	no	no	no	1.52	2.08	1.52	2.08	170	77.5	143	79	93	6.67	0.125	87	104	163	372	11.4	104.8	0.97	0.97	2.34	29.4	17.3	0.15	15	14	9.2	1.9	7.3	17	91	4.51	141.2	105.9	2.57
13	13	1992	1	28.84	male	2	3	no	no	no	no	PRL	yes	no	no	2.4	2.3	2.1	2.4	167	78	118	74	91	0.09	0.288	83	112	162	358	11.8	95	1	1	2.13	24.1	17.6	0.1	93	38	18.6	3.5	15.1	49	136	1.09	140.6	104.1	2.38
14	14	1944	7	76.37	male	merried	11	no	no	yes	no	nofuntion	no	no	no	3.31	2.21	1.75	3.31	169	78	145	88	75	0.061	0.199	78	136	178	392	11.5	112.8	1	1	2.36	22.7	19.7	0.27	36	31	14.6	2.1	12.5	45	63	4.28	139.7	103.6	2.5
15	15	1967	12	52.94	male	merried	5	no	no	no	no	NA	yes	no	no	2.5	2.4	3.2	3.2	162	73.3	141	94	66	0.061	0.199	60	100	160	400	11.5	112.8	1	1	2.36	22.7	19.7	0.27	36	31	14.6	2.1	12.5	45	63	4.28	139.7	103.6	2.5
16	16	1963	9	57.19	male	merried	3	no	no	yes	yes	nofuntion	no	no	no	0.1	0.11	0.14	0.14	169	68	146	89	63	0.96	0.233	51	116	148	422	11.5	112.8	1	1	2.36	22.7	19.7	0.27	36	31	14.6	2.1	12.5	45	63	4.28	139.7	103.6	2.5
17	17	1964	12	55.94	female	merried	11	no	no	no	no	nofuntion	yes	no	no	1.71	1.42	NA	1.71	163	81	113	80	80	0.064	0.279	72	88	168	361	12.5	82.9	1.06	1.06	1.92	23.1	19.7	0.18	17	17	18	3.6	14.4	16	78	3.98	141.8	106.9	2.29
18	18	1965	11	55.02	male	merried	5	no	no	no	no	nofuntion	no	no	no	1.89	1.69	2.39	2.39	160	64	107	71	83	0.064	0.279	79	96	136	376	12.5	82.9	1.06	1.06	1.92	23.1	19.7	0.18	17	17	18	3.6	14.4	16	78	3.98	141.8	106.9	2.29
19	19	1980	1	40.84	female	merried	10	no	no	no	no	PRL	yes	no	no	0.6	0.8	0.8	0.8	155	75	138	87	83	0.071	0.196	94	86	146	340	11.9	94	1.01	1.01	3.25	26	17.3	0.1	16	17	13.5	2.4	11.1	21	67	4.49	139	109.6	2.25
20	20	1963	3	57.69	female	merried	11	no	no	no	no	nofuntion	no	yes	no	1.24	0.7	NA	1.24	160	66.5	100	68	100	0.075	0.206	78	92	192	418	12.2	88.2	1.03	1.03	4.38	27.2	18.4	1.51	76	61	9	1.5	7.5	71	77	3.52	146.8	112.1	2.24
21	21	1996	8	24.25	female	2	5	no	no	no	no	GH	no	no	no	2.39	2.34	2.35	2.39	153.5	72	119	76	84	0.067	0.144	60	94	152	394	12	95	1.04	1.04	3.41	28.4	18.9	0.18	19	15	14	1.6	12.4	19	109	3.71	139.2	106.4	2.55
22	22	1963	6	57.44	male	merried	3	no	no	no	yes	nofuntion	no	no	no	1.7	1.5	2.3	2.3	160	71	133	86	79	0.102	0.192	73	96	160	390	11.3	107.2	0.96	0.96	2.78	24.8	17.4	0.21	26	20	9	1.7	7.3	53	61	3.5	142.6	106.7	2.32
23	23	1974	9	46.18	female	merried	10	no	no	no	no	nofuntion	no	yes	no	4.7	3.5	2.5	4.7	160	60	91	66	110	0.075	0.145	115	88	140	344	14	68.9	1.19	1.2	3.74	32.4	17.1	1.1	48	88	22.8	7.7	15.1	30	71	4.31	139.8	104.9	2.67
24	24	1969	7	51.35	female	merried	10	no	no	no	no	nofuntion	no	no	no	3.6	3.5	4.8	4.8	158	61.5	139	94	69	0.068	0.127	68	84	160	360	12.5	82.9	1.06	1.06	2.36	22	19.1	0.19	156	154	26.5	6	20.5	96	90	3.98	141.3	107.3	2.38
25	25	1948	10	72.12	male	merried	11	no	no	no	yes	ACTH	yes	no	no	0.85	0.46	1.21	1.21	169	61	133	78	92	0.068	0.205	84	98	156	354	11.4	100.9	0.99	0.99	1.07	26.1	22.2	0.14	35	19	16.8	3.5	13.3	28	51	3.73	145.1	103.6	2.23
26	26	1987	9	33.17	female	merried	10	no	no	no	no	PRL	yes	no	no	0.11	0.05	NA	0.11	145	73	108	74	84	0.076	0.163	91	92	128	385	10.8	112.3	0.92	0.91	2.62	21.8	17.7	0.17	25	20	14.7	2.4	12.3	28	58	4.12	139.8	105.1	2028
27	27	1961	1	59.85	female	merried	1	no	no	no	no	nofuntion	no	no	no	3.4	2.7	2.2	3.4	158	57	107	65	62	0.075	0.24	65	98	176	382	11	114.7	0.96	0.96	2.8	26.4	18.6	0.35	17	30	23.6	3.1	20.5	31	71	4.3	139.8	104.3	2.47
28	28	1979	8	41.26	female	merried	5	no	no	no	no	nofuntion	yes	no	no	3.4	3.2	NA	3.4	165	50	93	59	69	0.06	0.182	51	94	174	458	12.7	79.6	1.08	1.08	3.08	30.2	17.9	0.24	7	14	4.8	0.5	4.3	11	51	3.71	141	106.1	2.33
29	29	1987	9	33.17	female	merried	5	no	no	no	no	PRL	yes	no	no	0.6	0.6	0.6	0.6	168	68	121	82	83	0.068	0.235	88	110	162	362	11.2	104.8	0.95	0.95	3.25	26.1	18.4	0.54	120	57	8.7	1.2	7.5	41	68	3.95	138.7	103.9	2.27
30	30	1976	12	43.93	female	merried	8	no	no	no	no	nofuntion	no	no	no	3.39	3.17	4.47	4.47	163	55	130	80	80	0.074	0.199	64	90	138	384	10.9	117	0.95	0.95	2.98	22.5	18.1	0.57	25	26	9.2	1.2	8	23	92	4.05	138.6	103.8	2.24
31	31	1970	12	49.93	female	merried	3	no	no	yes	no	nofuntion	yes	no	yes	1.63	2.25	2.28	2.28	150	42.5	94	64	64	0.115	0.2	79	66	162	362	11.1	106.6	0.94	0.94	2.18	20.8	17	0.22	50	25	7.3	1.1	6.2	171	80	4.23	141.5	108	2.31
32	32	1954	11	66.03	male	merried	11	no	no	no	no	nofuntion	no	no	no	2.3	2.1	4.6	4.6	177	75	112	71	81	0.069	0.12	75	96	172	414	12.5	85.2	1.06	1.06	3.38	26	17.5	1.82	23	38	18.5	4.7	13.8	47	39	3.73	132.3	99.1	2.06
33	33	1948	4	72.62	male	merried	11	no	no	no	no	nofuntion	no	no	no	2.4	1.9	1.3	2.4	173	68	128	78	72	0.083	0.051	85	78	180	372	10.6	116.4	0.9	0.89	3.13	22	17.7	0.28	46	35	10.2	1.5	8.7	63	94	4.47	139	104.8	2.29
34	34	1970	3	50.69	female	3	8	no	no	no	no	GH	yes	yes	no	NA	NA	NA	0	157	60	134	80	82	0.075	0.167	70	90	150	376	12.5	82.9	1.06	1.06	2.46	25.9	17.5	0.37	29	25	12.6	2.4	10.2	14	41	3.18	137.8	105.1	2.16
35	35	1986	6	34.42	male	merried	5	no	no	no	no	nofuntion	no	no	no	3.24	2.65	2.08	3.24	175	67	104	71	57	0.075	0.202	49	88	148	432	11.7	95.4	1.02	1.02	3.79	29.3	17.7	0.75	9	15	17.5	3.5	14	15	57	3.54	138.3	101.5	2.21
36	36	1963	7	57.36	male	merried	11	yes	no	yes	no	PRL	yes	no	no	2.6	2.4	2.1	2.6	165	74	121	72	59	0.125	0.182	57	108	131	422	11.8	98.5	1.03	1.03	3.11	36.8	19.9	0.16	14	19	8.1	1.1	7	23	51	3.72	140.2	105.9	2.3
37	37	1964	8	56.27	male	3	10	yes	no	no	yes	PRL	yes	no	no	3.9	4.6	4.6	4.6	NA	NA	147	93	92	0.077	0.205	66	104	180	424	11.9	96.7	1.03	1.04	3.76	26.7	18.5	0.23	21	21	4.4	0.8	3.6	23	78	4.4	141.6	110.3	2.56
38	38	1961	11	59.02	female	4	11	no	no	no	no	nofuntion	no	no	no	1.5	1.5	3.04	3.04	157	59.5	136	85	70	0.094	0.199	82	90	186	290	11.8	95	1	1	2.97	24.5	18.1	0.18	20	20	15.7	3	12.7	26	86	4.1	141.7	109.9	2.27
39	39	1955	8	65.28	male	merried	10	no	no	no	no	nofuntion	no	no	no	2.4	1.9	2.1	2.4	156	54	98	69	61	0.067	0.148	63	80	166	398	11.7	96.5	0.99	0.99	3.08	23.1	16.6	6.19	29	23	9.4	1.8	7.6	20	72	4.01	136.9	100.1	2.32
40	40	1971	6	49.44	male	merried	2	no	no	no	no	nofuntion	no	no	no	2.7	2.4	2.1	2.7	170	52	110	70	62	0.067	0.16	71	114	168	396	12.3	86.4	1.04	1.05	2.3	32.6	19.5	0.09	22	29	17.8	3.1	14.7	18	66	4.05	137.6	103.8	2.25
41	41	1955	10	65.11	female	merried	11	no	no	no	no	nofuntion	no	yes	no	NA	NA	NA	0	156	58	122	77	71	0.069	0.211	68	100	160	382	10.8	120.3	0.92	0.91	2.27	25.2	18.9	0.14	17	18	9.8	1.7	8.1	25	56	3.51	142.3	109.5	2.19
42	42	1964	11	56.02	male	merried	11	no	no	no	no	nofuntion	yes	no	no	1.7	1.8	1.5	1.8	NA	NA	137	95	60	0.079	0.215	119	73	128	318	13.6	73.1	1.18	1.19	6.38	30.3	16.2	0.67	27	33	23.8	NA	NA	69	100	3.83	132.2	94.8	2.26
43	43	1955	1	65.86	female	merried	10	no	no	no	yes	nofuntion	no	yes	no	4.8	4.3	3.6	4.8	150	50	150	84	76	0.07	0.187	76	84	148	390	11.5	104.2	1	1	3.86	23.3	17.4	0.31	23	18	11.6	2.3	9.3	40	101	3.2	133.4	98.5	2.37
44	44	1969	5	51.52	female	3	6	no	no	no	no	nofuntion	no	no	no	NA	NA	NA	0	163	75	109	77	88	0.07	0.207	77	86	134	336	11.6	102.3	1.01	1.01	2.64	29.2	19.1	0.16	29	29	7.8	1.3	6.5	38	53	3.49	139.2	106.1	2.31
45	45	2002	3	18.67	female	2	9	no	no	no	no	nofuntion	yes	no	no	NA	NA	NA	0	162	50	90	63	92	0.092	0.173	66	68	158	404	10.9	117.5	0.96	0.95	3.59	35.3	16.8	0.72	25	28	11.1	2.2	8.9	25	94	3.82	145.8	110	2.41
46	46	1967	2	53.77	male	merried	NA	no	no	no	no	nofuntion	no	yes	no	3.7	3.5	3.3	3.7	NA	NA	79	55	86	0.077	0.26	NA	NA	NA	NA	14.2	67.1	1.25	1.24	4.65	31.4	17.6	2.98	129	332	12.8	5.2	7.6	161	88	3.31	154.6	127.9	1.83
47	47	1989	2	31.75	female	merried	5	no	no	no	no	PRL	yes	no	no	2.4	2.3	2.9	2.9	153	42	98	65	84	0.089	0.22	78	96	142	336	11.1	112.2	0.97	0.97	2.46	21.9	17.2	0.47	10	19	11.4	1.9	9.5	13	69	3.87	140.6	104.8	2.2
48	48	1965	9	55.19	male	merried	2	yes	yes	no	yes	nofuntion	yes	no	no	1.66	1.11	NA	1.66	175	57	139	96	89	0.179	0.22	72	100	180	380	11.7	95.4	1.02	1.02	2.55	26.1	18.5	1.06	5	10	8.3	1.6	6.7	12	91	4.25	140.6	106.4	2.09
49	49	1965	7	55.36	female	merried	11	no	no	no	yes	GH	yes	no	yes	1.8	1.4	1.2	1.8	153	47	137	95	77	0.067	0.184	67	84	186	408	10.6	116.4	0.93	0.93	3.38	25.2	17.2	0.4	10	15	12.7	2.2	10.5	14	57	3.99	144.1	103.8	2.15
50	50	1971	10	49.1	male	merried	2	no	no	no	no	PRL	no	no	no	0.12	0.12	0.09	0.12	168	71	107	66	75	0.109	0.209	64	104	130	374	10	146.3	0.88	0.87	2.19	24.9	19.2	0.14	5	32	12.1	1.8	10.3	31	97	4.24	140.7	107.2	2.27
51	51	1966	2	54.77	male	merried	1	no	no	no	no	nofuntion	no	no	no	3	2.8	NA	3	166	83.5	119	80	54	0.065	0.258	54	84	146	402	10.9	117.5	0.96	0.96	3.31	34.8	18.9	0.2	173	66	11.5	1.7	9.8	71	123	4.43	139.9	106	2.21
52	52	1961	3	59.69	female	merried	11	no	no	yes	yes	GH	no	no	yes	1.88	1.68	1.28	1.88	148	NA	120	80	80	0.099	0.194	67	98	160	412	11	108.5	0.96	0.97	3.74	26.9	16.4	0.46	14	15	7.9	1.2	6.7	19	83	3.83	142.6	108	2.25
53	53	1985	8	35.26	male	merried	3	no	no	no	no	nofuntion	yes	yes	no	6.6	7.3	6.9	7.3	170	73	106	62	96	0.085	0.122	112	82	120	320	11.4	101.4	1	1	8.44	20.6	14.8	1.16	21	41	19	5	14	70	73	3.57	141.9	106	2.02
54	54	1974	6	46.43	female	3	2	no	no	yes	yes	nofuntion	no	no	no	1.3	2.1	1.5	2.1	155	72	111	72	81	0.116	0.182	79	70	164	352	10.4	122.9	0.9	0.9	2.46	17.3	19.6	0.14	41	18	10.8	1.4	9.4	46	99	4.17	140.6	105.9	2.3
55	55	1985	10	35.09	female	merried	6	no	no	no	no	nofuntion	no	no	no	0.6	0.3	NA	0.6	161	61.6	139	104	109	0.108	0.283	100	86	131	336	10.5	126.9	0.91	0.91	2.56	23.4	17.2	0.23	30	21	9	1.3	7.7	24	68	3.67	140.6	107.2	2.38
56	56	1976	8	44.26	female	merried	10	no	no	no	no	GH	no	no	no	2.6	1.6	2.1	2.6	150	55	100	65	71	0.108	0.101	83	86	134	356	9.8	135	0.86	0.86	3.02	25.1	16.5	0.15	16	13	8.7	1.4	7.3	25	132	4.04	138.3	104.5	2.22
57	57	1980	11	40.01	female	merried	2	no	no	no	no	7	yes	no	no	1.9	1.5	NA	1.9	156	59	131	90	69	0.067	0.169	66	86	130	364	9.9	132.5	0.87	0.87	3.08	32.7	17.8	0.11	51	36	10	1.1	8.9	38	83	3.84	142.4	108.4	2.17
58	58	1971	9	49.18	female	merried	3	no	no	yes	yes	nofuntion	no	no	no	1.8	2.3	NA	2.3	155	57	118	75	70	0.09	0.24	71	92	148	414	9.6	140.4	0.84	0.84	2.15	26.1	17.9	0.26	22	17	11.7	1.3	10.4	49	58	4.59	139.3	102.6	2.22
59	59	1954	3	66.7	male	merried	11	no	no	yes	yes	nofuntion	no	no	no	2.2	3	2.4	3	168	59	120	80	8079	0.073	0.186	79	102	166	360	11.7	96.5	1.03	1.03	3.38	27.7	16.3	1.1	19	28	9.9	1.8	8.1	17	87	3.37	139.5	105.5	2.34
60	60	1978	10	42.1	male	merried	2	no	no	no	no	GH	no	no	no	0.7	1.2	1.2	1.2	170	85	119	85	80	0.122	0.227	79	90	147	374	10.5	120.4	0.91	0.91	3.25	23.3	17.2	0.19	15	14	10.7	1.6	9.1	16	104	4.55	141	102.2	2.53
61	61	1970	11	50.02	female	merried	10	no	no	no	no	nofuntion	no	no	no	2.4	3.5	2.8	3.5	160	62	119	84	75	0.074	0.312	84	88	120	388	14.4	70.8	1.25	1.27	2.99	44.7	19.9	0.21	12	26	16	2.2	13.8	26	70	4.18	138.6	105.3	2.33
62	62	2006	4	14.58	male	2	9	no	no	no	no	ACTH	yes	no	no	0.95	0.47	NA	0.95	147	48	123	71	70	0.08	0.202	74	94	118	368	10.9	117.5	0.96	0.96	3.02	19.7	16.9	0.12	63	21	9.5	1.7	7.8	38	117	4	141	104.5	2.42
63	63	1964	2	56.77	male	merried	8	no	no	no	no	NA	NA	NA	NA	5.62	3.06	2.51	5.62	173	NA	108	72	62	0.127	0.201	84	96	160	364	11.4	104.8	1	1	3.82	20.7	16.9	0.61	26	28	20.3	4	16.3	98	71	4.06	138	103.7	2.04
66	66	1977	11	43.01	male	merried	3	no	no	no	no	nofuntion	no	yes	no	2.2	1.4	2.3	2.3	169	75.5	117	74	67			67	94	174	400	11.5	104.9	1	1	3.47	28.7	16.9	0.26	24	18	15.8	2.3	13.5	20	136	3.82	142.4	106.6	2.39
67	67	1983	3	37.68	female	2	5	no	no	no	no	7	yes	no	no	0.7	0.7	0.5	0.7	162	65	99	65	80	0.073	0.168	79	82	150	396	10.5	120.4	0.91	0.91	3.22	28.8	16.9	0.18	12	12	5.3	0.6	4.7	10	66	3.84	140.9	107.8	2.16
68	68	1984	3	36.68	female	merried	4	no	no	no	no	nofuntion	yes	yes	no	0.7	0.6	NA	0.7	170	63	103	75	94	0.08	0.182	71	116	176	400	10.6	126.1	0.93	0.93	2.69	23.2	16.4	0.91	15	21	15.4	2.5	12.9	10	72	4.04	140.3	107.4	2.3
69	69	1962	9	58.19	female	merried	10	no	no	yes	yes	GH	no	yes	no	NA	NA	NA	0	155	51	125	90	98	0.12	0.339	84	74	164	340	10.5	129.2	0.92	0.92	2.78	21.1	16.7	0.12	11	14	16.5	2.4	14.1	11	81	4.25	138.6	102.6	2.44
70	70	1949	4	71.62	female	merried	10	no	no	no	yes	nofuntion	no	no	no	1.7	1.3	1.7	1.7	149.5	48.5	170	66	73	0.138	0.333	83	100	140	380	10.8	135.2	0.94	0.94	2.58	15.6	18.4	0.29	33	28	8.1	1.5	6.6	44	50	4.36	140.9	105.8	2.65
71	71	1951	11	69.03	male	merried	10	no	no	no	yes	nofuntion	no	no	no	1.86	2.81	2.49	2.81	171	71	125	78	78	0.082	0.215	72	138	260	428	10.5	122.8	0.91	0.91	3.13	26.8	17.4	19.62	49	69	14.8	3.1	11.7	20	55	4.5	127.3	97.6	2.36
72	72	1965	5	55.52	female	merried	10	no	no	no	no	nofuntion	NA	NA	NA	2.4	2.3	3	3	158	70	145	94	98	0.183	0.334	65	96	152	384	10.7	137.9	0.93	0.93	2.91	20.4	18.1	0.36	20	20	14.2	2.3	11.9	23	100	4.01	141	105.5	2.41
73	73	1971	8	49.27	female	merried	10	no	no	no	yes	nofuntion	no	no	no	2.6	2.4	2.9	2.9	154	70	180	136	114	0.073	0.176	95	88	146	342	12.1	90.1	1.06	1.06	3.82	25.4	16	0.24	31	22	13.3	2.2	11.1	60	99	3.69	139.4	105.5	2.37
74	74	1948	5	72.53	male	merried	10	no	no	no	yes	nofuntion	NA	NA	NA	2.5	2.6	2.6	2.6	168	73	130	83	88	0.101	0.157	76	104	164	374	11.2	109.7	0.98	0.98	3.38	23.1	16.7	0.18	15	23	9.9	1.1	8.8	31	61	4.02	140.8	103.7	2.5
75	75	1954	1	66.86	female	merried	10	no	no	no	no	7	NA	NA	NA	2.4	2	1.9	2.4	158	68	156	94	68	0.077	0.186	75	80	172	392	10.4	122.6	0.9	0.9	2.92	22.9	18.9	0.13	18	23	14.2	1.4	12.8	22	79	4.2	141.8	102.9	2.37
76	76	1955	6	65.45	male	merried	10	yes	no	no	no	nofuntion	no	yes	no	1.9	1	NA	1.9	170	68	120	78	77	0.078	0.19	59	102	174	434	10.7	113.5	0.93	0.93	2.22	23.7	19.7	0.12	18	14	11.8	1.9	9.9	42	71	3.89	140.6	108.3	2.19
77	77	1967	8	53.27	female	merried	10	no	no	yes	no	nofuntion	no	yes	no	2.9	1.8	1.7	2.9	157	63	110	68	76	0.075	0.175	65	90	210	420	11	122.4	0.96	0.97	3.2	24.1	16.8	0.29	199	101	12.8	1.5	11.3	137	84	3.79	140.8	107.7	2.27
78	78	1970	7	50.35	female	merried	10	no	no	no	yes	nofuntion	no	no	no	3	2.5	2.5	3	162	69	159	92	74	0.079	0.172	63	94	142	400	11.2	101	0.98	0.98	3.21	22.2	16.4	0.18	25	19	13.1	2.4	10.7	30	93	3.39	139.1	105.5	2.21
79	79	1963	12	56.94	female	merried	11	no	no	no	yes	nofuntion	no	no	no	1.75	1.95	1.82	1.95	145	69	174	89	66	0.152	0.169	65	62	134	346	10.1	126.9	0.89	0.89	3.96	22	16.2	0.21	14	12	10.8	1.5	9.3	19	80	3.54	137.6	104.1	2.3
80	80	1984	7	36.34	female	merried	10	no	no	no	yes	nofuntion	no	no	no	0.5	0.5	NA	0.5	153.5	68	146	108	104	0.087	0.269	73	86	130	365	11	105.3	0.96	0.96	3.55	18.8	19.2	0.67	52	23	7.4	1.5	5.9	35	105	3.6	139.5	104.1	2.18
81	81	1974	7	46.35	male	merried	2	no	no	no	no	nofuntion	NA	NA	NA	1.9	1.5	1.6	1.9	170	65	118	81	92	0.076	0.223	76	90	120	372	11.7	89	1.02	1.02	1.95	25.3	18.3	0.07	17	15	15.6	2.6	13	20	54	3.57	142.1	107.4	2.12
82	82	1974	7	46.35	male	merried	10	yes	no	no	no	nofuntion	no	no	no	1.53	1.39	1.09	1.53	175	56	110	70	72	0.078	0.178	53	104	126	436	11	122.4	0.96	0.97	3.1	30.3	16.6	0.37	36	35	7.5	1.3	6.2	21	116	4.2	140.7	106.9	2.23
83	83	1990	5	30.51	male	2	10	no	no	no	no	ACTH	yes	no	no	0.7	0.5	0.3	0.7	176	75	153	96	67	0.132	0.236	65	98	123	400	10.9	107.9	0.95	0.95	2.71	16.7	19.8	0.21	43	20	14.3	2.1	12.2	51	39	3.94	141	105.6	2.26
84	84	2000	8	20.25	female	2	5	no	no	no	no	nofuntion	yes	no	no	5.27	1.5	3.41	5.27	150	63	120	84	94	0.12	0.22	92	76	152	344	11	105.3	0.96	0.96	5.2	24.9	17.5	0.44	43	32	7.9	1.3	6.6	46	133	4.01	137.8	100.3	2.51
85	85	1976	12	43.93	male	merried	6	no	no	no	no	nofuntion	no	no	no	3.66	2.91	3.72	3.72	176	66	123	88	87	0.106	0.182	75	92	174	398	11.9	97.8	1.04	1.04	3.79	27.7	16.9	0.31	23	16	17.3	3	14.3	25	73	4.08	137.7	104.4	2.2
86	86	1979	9	41.18	male	merried	4	no	no	no	no	nofuntion	no	no	no	NA	NA	NA	0	170	99	120	78	66	0.078	0.174	80	104	160	368	10.7	132.5	0.94	0.94	2.44	22.6	17.8	0.33	37	44	10.9	2.2	8.7	40	59	3.78	137.9	103.3	2.35
87	87	1972	10	48.1	male	merried	11	yes	no	no	yes	nofuntion	no	no	no	3.1	2.6	2.55	3.1	170	NA	188	102	102			83	85	170	440	12	83.1	10.4	1.04	6.86	28	17.5	0.72	10	17	8.7	NA	NA	83	92	4.5	138.1	93.9	1.67
88	88	1958	11	62.02	male	merried	10	yes	no	no	yes	GH	no	no	no	1.5	1.1	1.1	1.5	167	83	121	78	70	0.089	0.18	60	152	186	436	12.1	81.2	1.05	1.05	2.79	28.1	19.2	0.18	21	18	18.4	4	14.4	11	56	4.04	141.6	103.9	2.35
89	89	1960	7	60.36	male	merried	2	no	no	yes	no	GH	no	no	no	2.5	2.5	2.1	2.5	172	72	122	68	84	0.339	0.184	88	104	190	374	11.7	89	1.02	1.02	2.83	25.1	18.5	0.54	22	21	22.8	3.5	19.3	13	52	3.82	141.5	105.9	2.27
90	90	1986	10	34.09	female	merried	10	no	no	no	no	nofuntion	NA	NA	NA	NA	NA	NA	0	161.5	69.6	130	95	66	0.092	0.132	72	82	198	358	11.2	100.2	0.97	0.97	3.49	21.4	16.9	0.22	19	32	11.3	2	9.3	35	95	3.65	140.5	102.8	2.26
91	91	1991	11	29	male	merried	10	no	no	no	no	nofuntion	no	no	no	2.7	1.7	1.5	2.7	NA	57	124	78	78	0.135	0.098	49	98	170	468	11.6	91.1	1.01	1.01	5	29.6	17.7	0.34	23	34	21	4.2	16.8	30	108	4.88	117.8	85.7	2.34
92	92	1966	9	54.19	female	merried	5	no	no	no	no	nofuntion	no	yes	no	2.6	2	3.5	3.5	161	61.5	137	85	83	0.073	0.136	70	98	148	406	10.7	113.5	0.93	0.93	3.75	19	18.3	0.39	21	24	9.1	1.8	7.3	95	87	4.15	140.8	104.3	2.42
93	93	1954	10	66.11	male	merried	11	no	no	yes	no	nofuntion	no	no	no	1.65	2.42	1.86	2.42	160	56.5	64	37	75	0.102	0.15	76	92	144	380	12.7	81.2	1.11	1.11	4.18	29.5	16.3	0.49	22	10	9.8	1.7	8.1	74	62	4.06	127.4	93.8	2.33
94	94	1969	10	51.1	male	merried	10	no	no	no	no	PRL	yes	yes	no	4	3	2.4	4	162	74	111	73	62	0.075	0.13	70	86	190	370	10.7	113.5	0.93	0.93	3.05	21.5	15.6	0.08	18	19	6.6	1.1	5.5	47	78	3.92	139.9	106	2.3
95	95	1968	10	52.1	male	merried	8	yes	yes	no	no	nofuntion	no	no	no	2.4	2.5	2.8	2.8	173	58	144	94	86	0.073	0.164	77	86	178	386	11.2	100.2	0.97	0.97	3.31	30	17.9	0.13	20	12	13.8	2.5	11.3	26	75	3.94	136.5	102.6	2.24
96	96	1978	5	42.52	male	merried	8	no	no	no	no	nofuntion	no	no	no	5	2.8	3.2	5	168	80	110	83	83			NA	NA	NA	NA	12.4	87	1.09	1.09	3.59	27.5	16.8	5.59	77	32	30.1	6.4	23.7	32	64	3.43	141.3	107.8	2.5
97	97	1948	6	72.45	male	merried	11	yes	no	no	no	nofuntion	no	no	no	2.65	2.55	2.5	2.65	170	64.5	131	84	78	0.249	0.141	69	47	162	373	11.2	113.4	0.99	0.99	4.1	28.2	18.1	0.35	22	15	11.5	2.7	8.8	30	72	4.15	139.2	105	2.35
98	98	1982	5	38.51	female	merried	3	no	no	no	no	nofuntion	no	no	no	3.5	3.1	3	3.5	113	72	113	72	102	0.071	0.166	97	90	148	318	11.8	100.2	1.04	1.03	2.14	26.5	17.8	0.11	20	10	13.5	2.9	10.6	10	49	3.35	135	103	2.28
99	99	1958	12	61.94	female	merried	11	no	no	no	no	nofuntion	yes	no	no	3.3	4.3	5.3	5.3	163	63	121	85	69	0.092	0.243	NA	NA	NA	NA	11.6	91.1	1.01	1.01	3.25	28.7	18.3	2.63	22	16	17.5	3.1	14.4	26	75	4.17	139.8	104.9	2.3
100	100	1992	3	28.67	male	2	8	no	no	no	yes	ACTH	NA	NA	NA	0.7	0.5	0.4	0.7	152	62.5	141	105	114	0.074	0.162	99	106	128	332	14.2	55.1	1.23	1.24	2.57	34.8	20.6	1.86	64	63	10.1	1.8	8.3	195	116	3.79	14.9	108.4	2.32
101	101	1965	3	55.69	male	merried	11	yes	no	no	no	nofuntion	no	no	no	1.8	1.7	1.4	1.8	171	68	131	81	49	27.29	0.217	44	102	136	436	10.3	147.7	0.9	0.9	2.73	25.3	19.1	0.13	23	21	5.5	1.4	4.1	48	60	4.14	141.1	108.2	2.47
102	102	1972	10	48.1	male	merried	3	no	no	no	no	nofuntion	no	no	no	2.3	1.7	2.8	2.8	162	68	150	88	60	0.092	0.157	NA	NA	NA	NA	12.3	89	1.08	1.08	3.53	20.1	15.9	0.23	23	36	16.8	1	NA	134	96	4.11	139.6	105.9	2.42
103	103	1996	7	24.33	female	NA	NA	NA	NA	NA	NA	nofuntion	NA	NA	NA	NA	NA	NA	0	NA	NA	NA	NA	NA	0.07	0.225	93	84	134	342	11.6	105.2	1.02	1.02	3.15	26.7	17.4	0.04	22	15	11.2	2.2	9	11	59	4.02	139.6	111.6	2.37
104	104	1955	3	65.7	male	merried	2	no	no	no	no	nofuntion	no	no	no	3.08	2.47	2.15	3.08	163	70	137	81	88	0.074	0.121	63	88	129	392	11.8	87	1.03	1.03	3.75	26.5	18.4	0.27	25	25	17.7	3.1	14.6	31	60	4.21	140.9	105.2	2.36
105	105	1955	2	65.78	female	merried	11	no	no	no	no	nofuntion	no	no	no	2.2	2.2	2.1	2.2	150	55	135	81	78	0.098	0.226	76	98	164	388	11.7	89	1.02	1.02	2.07	34.9	17.7	0.14	16	22	5.3	0.9	4.4	23	63	4.44	140.7	107.5	2.26
106	106	1996	10	24.08	female	merried	10	no	no	no	yes	ACTH	yes	no	no	1.1	0.8	0.73	1.1	158	69	181	119	92	0.07	0.16	73	96	134	388	11	105.3	0.96	0.96	2.75	22.6	17.9	0.24	21	32	15.1	2.2	12.9	45	77	3.53	140.9	104.4	2.3
107	107	2002	3	18.67	female	2	9	no	no	no	no	nofuntion	yes	no	no	1.8	1.7	NA	1.8	161	53	96	69	94	0.083	0.251	84	92	150	372	11.3	113.4	0.99	0.99	2.8	28.4	16.8	0.23	36	40	7.7	1.4	6.3	22	102	3.76	140.7	106.9	2.34
109	109	1971	8	49.27	male	merried	2	no	no	no	no	nofuntion	no	yes	no	2.2	2	1.9	2.2	167	75	108	72	83	0.072	0.198	79	86	160	392	12	83.1	1.04	1.04	2.41	30.3	19.3	0.12	28	37	11.9	1.5	10.4	30	57	3.8	140	103.5	2.41
110	110	1976	10	44.1	female	merried	3	no	no	no	no	nofuntion	no	no	no	2.3	1.9	2.1	2.3	NA	65	130	90	80	0.069	0.224	73	84	138	388	12.1	81.2	1.05	1.05	4.63	25.8	18.2	0.32	16	12	9.5	1.7	7.8	17	75	3.99	140.2	104.4	2.27
111	111	1962	9	58.19	male	merried	1	yes	no	no	no	nofuntion	no	no	no	2.8	2.4	1.7	2.8	170	62	147	105	64	0.069	0.202	64	98	158	416	12.4	76	1.08	1.08	2.47	29.5	18.5	0.2	32	45	11.6	1.8	9.8	55	89	3.88	140.2	105.8	2.34
112	112	1971	1	49.85	female	merried	11	no	no	no	yes	nofuntion	no	no	no	3.8	2.9	4.9	4.9	170	77	147	105	87	0.073	0.167	88	104	162	374	10.8	110.7	0.94	0.94	2.32	22.3	19.9	0.25	18	20	8.9	1	7.9	77	86	4.08	140.4	105.8	2.29
113	113	1966	3	54.69	female	merried	10	no	no	no	no	nofuntion	no	no	no	3.9	3.6	3.6	3.9	165	77	126	82	81	0.112	0.279	83	102	150	368	11.9	97.8	1.04	1.04	2	29.4	17.1	0.07	20	18	26.7	5.8	20.9	20	67	3.99	139.2	104.4	2.27
114	114	1964	7	56.36	male	merried	11	no	no	no	yes	GH	no	no	no	1.8	1.4	1.5	1.8	176	102	128	81	69	0.092	0.339	62	110	144	424	12.1	84.7	1.06	1.06	2.48	25.3	17.6	0.15	12	9	21.6	4.2	17.4	12	97	3.8	140.7	106.5	2.33
115	115	1981	1	39.84	female	merried	5	no	no	no	no	nofuntion	yes	no	no	2.23	2.86	1.66	2.86	NA	64	126	90	96	0.07	0.177	100	78	140	330	12	95.5	1.05	1.05	3.41	29.3	16.4	0.29	19	18	10.1	1.8	8.3	27	72	3.97	137.6	105.4	2.38
116	116	1945	3	75.7	male	merried	11	no	no	no	no	nofuntion	no	no	no	6.1	5.4	4.5	6.1	NA	NA	142	92	82	0.102	0.144	72	90	146	338	11.8	87	1.03	1.03	3.75	22.7	18.6	0.94	34	35	21.8	4.1	17.7	63	77	4.07	132.5	103.6	2.27
117	117	1951	7	69.37	female	merried	11	no	no	yes	yes	GH	no	no	no	1.06	1.06	1.02	1.06	NA	85	122	81	55	0.082	0.175	52	104	146	444	10.7	132.5	0.94	0.94	3.59	29.7	16.9	1.24	13	8	8.7	1.6	7.1	11	104	3.46	142.9	103.7	2.28
118	118	1978	3	42.68	male	merried	6	no	no	no	no	nofuntion	no	yes	no	3.6	2.6	2.4	3.6	NA	NA	92	59	80	0.075	0.201	59	100	166	414	11	105.3	0.94	0.94	2.44	31.1	17.5	0.02	20	15	8.6	1.6	7	12	66	3.6	140.6	106.4	2.36
119	119	1976	11	44.01	female	3	5	no	no	no	no	ACTH	no	no	no	1.1	0.8	NA	1.1	157	61	185	123	101	0.089	0.096	88	90	125	320	10.9	107.9	0.93	0.93	5.62	29.4	16.9	0.44	33	37	12.2	2.8	9.4	277	143	3.75	142.1	107.6	2.29
120	120	1965	9	55.19	female	merried	2	no	no	no	no	nofuntion	no	no	no	2.33	1.94	2.41	2.41	NA	NA	93	70	90	0.096	0.209	76	90	184	378	12.7	81.2	1.11	1.12	2.73	34.1	15.9	0.65	22	15	21.3	3.9	17.4	64	62	4.07	139.4	107.4	2.29
121	121	1987	7	33.34	female	merried	8	no	no	no	yes	GH	NA	NA	NA	NA	NA	NA	0	NA	NA	NA	NA	NA	0.078	0.15	82	94	156	370	11.8	87	1.01	1.01	2.61	35.8	19.7	0.15	13	11	7.8	1	6.8	9	105	3.88	140.6	105.9	2.19
122	122	1956	9	64.19	male	merried	11	no	no	no	yes	nofuntion	no	no	no	2.6	2.2	1.5	2.6	NA	NA	164	98	74	0.08	0.206	79	90	192	374	11	105.3	0.94	0.94	2.47	24.3	20.2	0.33	22	31	9.5	1.4	8.1	108	94	3.97	140.7	106.5	2.28
123	123	1951	10	69.12	female	merried	11	no	no	yes	yes	ACTH	yes	no	no	0.6	1	1.1	1.1	NA	NA	151	78	80	0.068	0.248	77	92	134	376	9.8	144.1	0.84	0.83	1.6	24.2	20.7	0.4	15	17	5.5	1.1	4.4	28	48	4.1	132.9	97.7	2.2
124	124	1974	10	46.1	female	merried	8	no	no	no	no	nofuntion	no	no	no	2.5	2.2	1.8	2.5	NA	52	118	72	83	0.072	0.213	71	94	148	374	12	83.1	1.03	1.03	3.42	28.7	19	0.13	16	16	10.1	2	8.1	15	69	3.99	142.2	107.9	2.34
125	125	1955	8	65.28	female	merried	11	no	no	no	yes	nofuntion	no	no	no	3.2	2.4	1.9	3.2	NA	NA	155	90	98	0.066	0.191	83	90	180	350	11.5	93.3	0.98	0.98	5.09	26.3	19.8	3.87	11	14	12.6	NA	NA	33	102	4.06	137	112.1	2.36
126	126	1972	3	48.68	female	merried	2	no	no	no	yes	nofuntion	yes	no	no	0.7	0.9	1.2	1.2	150	54	130	115	79	0.069	0.225	83	95	175	400	11.3	97.8	0.97	0.97	2.09	27	17.9	0.45	17	23	19.6	4.4	15.2	22	49	4.26	141.1	107.77	2.21
127	127	1962	12	57.94	male	merried	4	yes	no	yes	no	nofuntion	no	no	no	5.3	3.8	3.1	5.3	NA	92	115	81	73	0.201	0.518	73	146	178	436	11.9	85	1.02	1.02	3.54	27.4	18.7	0.36	27	39	14.8	2.4	12.4	50	72	4.03	141.7	106.4	2.24
128	128	1950	5	70.53	male	merried	11	no	no	no	no	nofuntion	no	no	no	3.2	2.2	1.7	3.2	NA	64	104	66	73	0.082	0.263	70	110	190	402	13.2	65.2	1.13	1.13	3.3	38.7	19.5	0.55	47	26	14.4	2.4	12	26	67	3.85	118.8	87.6	2.14
129	129	1964	8	56.27	male	merried	2	yes	no	no	no	nofuntion	no	no	no	3.1	2.2	2.6	3.1	178	63	91	57	67	0.198	0.205	55	100	170	440	12.1	81.2	1.03	1.03	3.13	31.1	19.1	0.23	41	26	10	1.8	8.2	12	51	4.08	134.6	100.5	2.17
130	130	1967	12	52.94	male	merried	3	no	no	no	no	nofuntion	no	no	no	2.7	2.3	2	2.7	66.5	NA	116	78	94	0.071	0.166	86	108	158	336	12.7	71.2	1.09	1.09	3.55	31.2	18	0.4	31	31	11.3	2.1	0.2	45	50	3.81	132.2	99.3	2.13
131	131	1978	3	42.68	male	merried	6	no	no	no	no	nofuntion	no	no	no	4.8	4.7	3.3	4.8	NA	58	92	59	80	0.075	0.201	61	98	170	394	13	67.5	1.11	1.11	3.01	45.2	17.3	0.12	23	16	13	2.3	10.7	10	50	3.85	138.2	105.7	2.3
132	132	1955	8	65.28	male	merried	10	no	no	no	no	nofuntion	no	no	no	3.41	2.3	NA	3.41	NA	51	119	62	67	0.07	0.234	62	108	154	416	10.5	119.5	0.9	0.9	2.76	27.2	19.6	0.56	30	30	5.3	1	4.3	21	64	4.28	133.6	100.7	2.23
133	133	1965	9	55.19	male	merried	11	no	no	no	no	nofuntion	no	no	no	1.9	1.4	1.3	1.9	NA	64	104	65	78	0.072	0.312	74	94	174	360	11.3	97.8	0.97	0.97	3.01	23	17.8	0.1	18	14	6.5	1.2	5.3	21	70	4.2	139.9	108.8	2.26
134	134	1975	6	45.43	male	merried	6	yes	no	no	no	nofuntion	no	no	no	1	1	NA	1	NA	61	118	78	89	0.11	0.244	62	108	184	386	11.2	100.2	0.96	0.96	3.34	33.1	16.9	0.13	14	11	16.5	2.7	13.8	25	106	4.11	141	108	2.3
135	135	1984	2	36.76	female	merried	10	no	no	yes	no	nofuntion	yes	no	no	0.4	0.4	0.4	0.4	160	60	130	94	97	0.061	0.239	82	88	154	362	10.8	110.7	0.92	0.92	2.32	19.6	19.8	0.39	NA	NA	NA	NA	NA	NA	NA	3.6	139.7	98.8	2.25
136	136	1965	10	55.1	male	merried	10	no	no	no	no	nofuntion	no	no	no	2.6	2	1.9	2.6	NA	61	106	70	80	0.069	0.207	76	92	168	398	12	86.1	1.05	1.05	3	23.8	19	0.38	25	21	13.4	2.1	11.3	24	112	3.97	139.7	105.7	2.31
137	137	1965	10	55.1	male	merried	11	no	no	yes	no	nofuntion	no	no	no	1.9	1.7	NA	1.9	NA	60	114	70	60	0.072	0.223	82	144	162	436	12.9	74.7	1.13	1.13	2.89	29.4	20.5	2.27	15	4	7.9	1.2	6.7	11	73	4.06	137.8	106.5	2.19
138	138	1990	9	30.17	male	2	3	no	no	no	no	nofuntion	no	yes	no	3	2.5	NA	3	NA	110	124	84	76	0.057	0.195	66	104	158	414	12.4	80.7	1.09	1.09	3.79	25.8	19.3	0.22	24	14	9.7	1.9	7.8	13	100	4.28	139.5	104.8	2.49
139	139	1974	9	46.18	female	merried	3	no	no	yes	no	ACTH	yes	no	no	0.6	0.6	0.6	0.6	154	78	166	115	82	0.058	0.296	79	92	134	342	11.9	85	1.02	1.02	2.17	20	19.9	0.16	19	31	10.3	1.5	8.8	75	47	3.05	142.5	105.1	2.21
140	140	1967	5	53.52	female	merried	10	no	no	no	no	nofuntion	no	no	no	1.62	1.45	NA	1.62	NA	68	135	90	85	159.6	0.18	76	92	180	372	13	67.5	1.11	1.11	3.62	33.5	21.3	0.22	17	11	7.7	1.4	6.3	14	111	4.11	141.4	106.2	2.34
141	141	1978	10	42.1	male	merried	8	no	no	no	no	nofuntion	no	no	no	2.4	2.6	1.8	2.6	NA	NA	121	85	106	0.067	0.192	131	88	196	304	13.3	64.1	1.14	1.14	6.45	26.5	16.6	0.26	47	56	50.8	10.6	40.2	100	104	3.71	136.8	98	2.61
143	143	1975	2	45.76	male	merried	10	no	no	no	no	nofuntion	no	yes	no	2.06	1.88	2.44	2.44	NA	80	128	72	72			NA	NA	NA	NA	12.2	83.3	1.07	1.07	2.36	29.7	19.7	0.12	24	26	12.6	1.7	10.9	17	73	4.17	138.3	103.4	2.23
144	144	1958	11	62.02	male	merried	1	yes	no	no	no	nofuntion	no	no	no	2.9	1.9	1.9	2.9	NA	59	118	84	93	0.169	0.259	66	102	170	428	12.3	77.7	1.05	1.05	3.3	30.7	19.2	0.34	25	16	8.6	1.1	7.5	13	105	3.79	141.5	107.6	2.25
145	145	1976	5	44.52	female	merried	8	no	no	no	no	nofuntion	no	no	no	1.7	1.2	1.1	1.7	NA	79	126	86	67	0.056	0.14	89	96	138	344	11.7	89	1	1	3.11	24.5	18.4	0.24	22	42	12.8	3	9.8	38	51	4.52	139.7	104.8	2.18
146	146	1973	2	47.76	female	merried	5	no	no	no	no	nofuntion	no	no	no	3.3	2.4	NA	3.3	NA	59	108	71	82	0.057	0.148	72	132	166	404	12	83.1	1.03	1.03	2.07	33.3	19.9	0.25	15	10	9.4	1.6	7.8	12	32	3.67	139.4	109.1	2.09
147	147	1989	4	31.59	female	2	8	no	no	no	no	nofuntion	yes	no	no	2.9	2.9	2.2	2.9	163	65	112	77	105	0.057	0.152	77	90	138	390	10.9	107.9	0.93	0.93	3.55	24.5	18.3	0.09	13	12	11.8	1.1	10.7	16	94	3.9	140	103.3	2.47
148	148	1962	3	58.69	male	merried	1	no	no	no	no	nofuntion	no	no	no	5.3	3	3	5.3	162	68.5	159	87	61	0.059	0.189	53	100	180	NA	11.4	95.5	0.97	0.97	2.98	35.4	18.5	0.29	28	25	8.5	1	7.5	38	85	4.62	134.3	101.4	2.38
149	149	1947	7	73.37	male	merried	10	no	no	no	yes	nofuntion	no	no	no	3	2.6	2.6	3	NA	63	150	91	64	0.058	0.205	57	96	156	396	11.9	85	1.02	1.02	3.42	29.1	19.2	0.21	27	22	23.5	3.2	20.3	19	62	4.18	134.3	98.2	2.31
150	150	1947	7	73.37	male	merried	10	no	no	yes	yes	nofuntion	yes	no	no	0.24	0.25	NA	0.25	167	80	135	87	111	0.059	0.26	94	80	180	330	10.9	107.9	0.93	0.93	2.54	21.7	19.5	2.85	29	33	16	3.6	12.4	76	51	3.2	143.8	105.1	2.16
151	151	1978	11	42.01	male	merried	2	no	no	yes	no	nofuntion	yes	no	no	0.35	0.32	NA	0.35	NA	58	137	87	98	0.07	0.13	107	72	156	290	10.1	132.8	0.86	0.86	1.93	20.6	19	0.45	18	27	9.3	2	7.3	24	76	4.14	138.7	107.3	2.21
152	152	1993	11	27	male	2	2	no	no	no	no	nofuntion	no	no	no	2.6	2	2.7	2.7	NA	67	96	66	66	0.051	0.192	48	90	140	416	12.7	77	1.11	1.12	4.55	24.1	19.4	0.18	26	47	15.5	3.1	12.4	30	58	4.26	138.5	100.2	2.34
153	153	1978	9	42.18	female	merried	10	no	no	no	no	nofuntion	no	yes	no	3.03	1.89	3.41	3.41	NA	45	104	70	83	ÒõÐÔ	0.197	70	86	126	400	11	105.3	0.94	0.94	3.47	27.2	16.9	0.17	19	19	6	NA	NA	11	117	4.09	138.9	102.7	2.18
154	154	1985	4	35.59	female	merried	6	no	no	yes	no	GH	yes	no	no	2.1	1.9	1.8	2.1	155	55	135	84	102	0.058	0.066	84	96	122	376	10.2	129.3	0.87	0.87	2.29	28	18.2	0.1	14	14	12.5	2.3	10.2	20	88	3.86	139.3	104.3	2.42
156	156	1962	4	58.61	male	merried	10	yes	no	no	yes	nofuntion	no	no	no	5.3	2.9	2.6	5.3	NA	82	117	71	56	0.075	0.173	53	102	198	404	11	105.3	0.94	0.94	1.62	31.9	21.4	0.15	26	18	16.7	2.5	14.2	33	47	4.15	139.3	104.5	2.28
158	158	1953	8	67.28	female	merried	11	no	no	yes	yes	nofuntion	no	no	no	2.33	2.66	3.65	3.65	NA	57	160	85	73	ÒõÐÔ	0.193	72	88	186	396	11.3	97.8	0.97	0.96	2.77	31.2	19.1	0.2	11	10	11.3	1.9	9.4	11	139	3.97	142.3	106.6	2.12
159	159	1950	10	70.12	female	merried	NA	no	no	no	no	nofuntion	no	yes	no	1.9	1.4	1.2	1.9	NA	NA	134	80	71	ÒõÐÔ	0.148	66	90	146	416	11.4	110.6	0.99	0.99	3.53	28.1	17	0.5	30	16	10.3	1.5	8.8	22	82	4.13	140.3	106	2.34
160	160	1999	9	21.16	female	2	10	no	no	no	no	GH	no	no	no	1.9	2.6	1.4	2.6	NA	73.5	135	92	82	ÒõÐÔ	0.153	88	80	152	358	12.6	72.7	1.08	1.08	3.25	28.1	18.8	0.56	22	19	8.4	1	7.4	24	126	3.67	142.2	104.4	2.29
161	161	1995	4	25.59	male	2	10	yes	no	no	no	nofuntion	no	no	no	0.4	0.4	0.4	0.4	NA	64	138	99	130	ÒõÐÔ	0.156	72	102	128	370	10.7	113.5	0.91	0.91	1.93	23.7	20	0.19	20	38	17.2	2.7	14.5	24	93	4	143.3	104.7	2.29
163	163	1989	5	31.51	male	2	6	no	no	no	no	GH	no	no	no	1.9	1.7	1.6	1.9	NA	77	112	78	78	ÒõÐÔ	0.129	67	94	170	390	11.8	87	1.01	1.01	3.57	29.4	19.9	0.23	16	15	12.4	NA	NA	15	87	4.27	142.4	103.5	2.43
164	164	1978	9	42.18	male	merried	NA	no	no	no	no	nofuntion	no	no	no	3.1	2.2	2.4	3.1	NA	NA	121	72	80	ÒõÐÔ	0.128	62	106	156	414	11.5	93.6	1.01	1.01	3.72	35.6	18.2	0.12	24	42	10.3	1.8	8.5	23	79	4.18	139.6	103.4	2.42
165	165	1961	7	59.36	female	merried	10	no	no	no	no	nofuntion	no	no	no	4.6	3.9	6.6	6.6	NA	60	138	93	96	ÒõÐÔ	0.13	71	84	130	390	10.4	122.6	0.89	0.88	2.16	21.2	19.8	0.58	51	50	18.1	3	15.1	86	84	3.88	140.1	104.2	2.42
166	166	1958	6	62.44	male	merried	NA	no	no	no	no	nofuntion	no	no	no	1.8	1.75	1.6	1.8	NA	NA	102	68	65	ÒõÐÔ	0.147	82	94	166	306	12.5	79.5	1.1	1.1	4.36	24.9	21.9	0.15	15	11	12.5	2.1	10.4	26	76	3.87	141.3	106.6	2.36
167	167	1970	6	50.44	female	merried	NA	no	no	yes	no	GH	yes	yes	no	0.35	0.35	0.35	0.35	163	72	118	82	82	ÒõÐÔ	0.134	89	102	126	368	11.4	95.5	0.97	0.97	2.17	27.1	19.7	0.2	110	152	22.6	4.5	18.1	118	100	4.03	140.8	104.3	2.34
168	168	1969	2	51.76	female	merried	10	no	no	no	no	nofuntion	no	no	no	1.6	1.2	NA	1.6	158	64	119	80	85	ÒõÐÔ	0.122	80	90	156	392	11.9	85	1.02	1.02	2.36	23.2	20	0.09	15	17	11.4	1.5	9.9	13	109	3.99	138.8	103.6	2.31
169	169	1947	10	73.12	female	merried	NA	no	no	no	yes	nofuntion	no	no	no	2.6	1.8	1.4	2.6	NA	NA	110	75	93	ÒõÐÔ	0.128	93	70	190	354	11.3	96.8	0.99	0.99	6.25	21.8	15.7	1.3	26	36	14.8	2.9	11.9	85	93	4.38	129.6	96.7	2.33
170	170	1962	8	58.27	female	merried	10	no	no	no	no	nofuntion	no	no	no	2.1	1.9	1.6	2.1	NA	48.5	148	91	62	ÒõÐÔ	0.061	79	90	190	380	10.3	125.9	0.88	0.88	4.34	28.9	16.7	0.3	23	17	11.3	1.9	9.4	37	76	3.9	140.4	105.3	2.29
171	171	1950	9	70.2	female	merried	10	no	no	no	no	nofuntion	no	no	no	1.5	1.3	0.9	1.5	NA	52.5	149	77	68	ÒõÐÔ	0.194	66	90	178	376	10.5	119.5	0.9	0.89	3.32	26	19.4	0.36	23	17	15.5	2.5	130	28	87	4.28	140.1	106.5	2.44
172	172	1974	3	46.68	female	merried	8	no	no	no	no	nofuntion	no	no	no	1	1.5	1.1	1.5	NA	62	112	81	76	ÒõÐÔ	0.12	97	76	160	334	11.5	93.6	1.01	1.01	4.96	18	19.3	0.21	20	20	8.7	1.5	7.2	29	90	4.68	151.3	112.3	2.26
173	173	1975	2	45.76	male	merried	2	no	no	no	no	nofuntion	no	no	no	2.06	1.88	2.44	2.44	NA	NA	105	72	71	ÒõÐÔ	0.119	60	102	206	428	11.6	91.1	1.01	1.01	4.2	37.6	20.1	0.27	25	21	8.7	1.7	7	13	112	4.36	126.1	98.1	2.27
175	175	1987	7	33.34	male	merried	2	no	no	no	no	nofuntion	no	no	no	3.81	3.8	2.34	3.81	NA	NA	120	80	80	ÒõÐÔ	0.151	70	90	134	388	12.6	78.2	1.11	1.11	3.46	23.9	16.6	0.13	23	44	12.1	2.3	9.8	27	89	4.3	141.7	105.8	2.33
176	176	1962	1	58.85	female	merried	3	no	no	no	no	nofuntion	no	yes	no	2.1	2.1	1.9	2.1	NA	NA	135	74	78	ÒõÐÔ	0.224	56	94	156	424	11.7	113.7	1.02	1.02	2.18	26	20.1	0.51	32	17	38.3	7.4	30.9	14	85	3.88	139.8	108.3	2.27
177	177	1971	10	49.1	male	merried	3	yes	no	yes	no	nofuntion	no	no	no	2.02	1.62	2.58	2.58	NA	74.5	107	76	91	ÒõÐÔ	0.122	75	102	176	324	11.2	126.9	0.97	0.97	3.72	22.2	18.9	0.11	28	41	14.9	2.1	12.8	37	81	3.97	138.2	103.5	2.32
178	178	1971	1	49.85	female	merried	2	no	no	yes	yes	ACTH	yes	no	no	0.8	0.8	0.8	0.8	NA	60	118	81	50	ÒõÐÔ	0.088	83	90	140	340	10.5	119.5	0.9	0.89	2.27	18.3	19	0.2	18	30	8.8	1.2	7.6	40	69	3.89	139.5	101.2	2.41
179	179	1951	10	69.12	male	2	8	no	no	no	no	nofuntion	no	no	no	7.06	6.02	4.24	7.06	NA	NA	120	80	80	ÒõÐÔ	0.266	69	82	162	396	11.4	95.2	1	1	3.31	26.9	19	0.24	18	25	9.9	1.7	8.2	31	133	4.36	140.8	105	2.25
180	180	1962	5	58.53	male	merried	NA	yes	no	yes	no	nofuntion	no	no	no	0.2	4.8	NA	4.8	NA	NA	114	77	80	ÒõÐÔ	0.143	78	98	174	366	11.4	89.7	0.99	0.99	4.99	28.9	18.2	0.44	48	76	8.7	1.4	7.3	52	161	3.14	140.6	109.6	2.18
182	182	1984	2	36.76	male	2	NA	no	no	no	no	nofuntion	no	no	no	4.6	3.9	NA	4.6	NA	NA	107	63	82	ÒõÐÔ	0.163	75	96	160	360	11.1	97.8	0.97	0.96	2.6	31.7	20.3	0.33	18	21	16.4	3.2	13.2	20	58	4.22	139.8	105	2.41
183	183	1956	4	64.61	female	merried	NA	no	no	no	no	nofuntion	yes	no	no	NA	NA	NA	0	NA	NA	NA	NA	NA	ÒõÐÔ	0.157	71	106	140	378	11.1	100.1	0.97	0.96	0.99	26.1	20.6	0.14	18	14	9.6	1.7	7.9	23	74	4.38	141.1	104.2	2.34
184	184	1970	11	50.02	female	merried	NA	no	no	no	no	nofuntion	yes	no	no	NA	NA	NA	0	NA	57	125	88	80	ÒõÐÔ	0.186	84	82	140	358	12.3	72.2	1.07	1.07	4.03	27.3	19.6	0.34	22	23	9.5	1.3	8.2	15	86	4.16	141.8	105.6	2.42
185	185	1956	4	64.61	male	merried	NA	no	no	yes	yes	GH	yes	no	no	2.1	1.3	1.15	2.1	174	68	132	80	102	ÒõÐÔ	0.183	83	140	140	380	11.4	92	0.99	0.99	3.71	24	18.3	0.55	18	19	12.9	2	10.9	29	72	4.7	138.7	102.3	2.24
186	186	1955	2	65.78	male	merried	11	no	no	yes	no	nofuntion	no	no	no	2.2	1.3	1.3	2.2	NA	70	120	80	80	ÒõÐÔ	0.18	71	82	172	378	11.2	98.5	0.98	0.98	2.27	22.8	19.1	0.09	50	86	24.7	5.3	19.4	32	102	4.01	140.6	104.4	2.4
187	187	1936	12	83.96	male	merried	NA	no	no	no	yes	nofuntion	no	yes	yes	3.15	2.65	2.15	3.15	NA	NA	120	80	80	ÒõÐÔ	0.306	63	90	220	426	12.2	73.6	1.09	1.09	5.18	34.8	19	0.78	25	13	18.7	3.6	15.1	15	69	4.53	112.8	85.1	2.03
188	188	1982	5	38.51	male	merried	2	no	no	no	no	nofuntion	no	yes	no	3.3	4	2.9	4	NA	80	108	87	81	ÒõÐÔ	0.187	75	104	164	398	11.8	81.1	1.05	1.05	2.91	31.8	20.8	0.21	62	112	10	1.6	8.4	66	58	3.72	139.5	105.3	2.36
189	189	1953	9	67.19	male	merried	NA	no	no	no	yes	nofuntion	yes	no	no	2.8	2.4	2.2	2.8	NA	56.5	192	107	64	ÒõÐÔ	0.213	74	94	138	360	10.2	130.6	0.91	0.91	4.27	29.3	17.9	0.55	23	33	9	1.2	7.8	36	96	3.7	142.4	106	2.19
190	190	1973	1	47.85	male	merried	NA	no	no	no	no	nofuntion	yes	no	no	1.6	1.64	0.99	1.64	NA	46	120	80	80	ÒõÐÔ	0.176	60	104	168	420	10.3	126.4	0.92	0.92	3.14	24.5	17.4	0.1	16	9	11.7	1.7	10	12	74	4.44	142.3	108.6	2.34
191	191	1999	6	21.42	male	2	9	no	no	no	no	nofuntion	no	no	no	1.93	3.22	1.94	3.22	NA	51	91	66	102	ÒõÐÔ	0.184	59	98	132	406	12.9	64.6	1.15	1.15	2.67	41.3	19.4	0.16	19	25	10.2	NA	NA	10	39	3.91	141	102	2.35
192	192	1961	2	59.77	female	merried	NA	no	no	no	no	nofuntion	no	no	no	3.1	4.1	3.6	4.1	NA	63	134	85	68	ÒõÐÔ	0.134	55	78	166	444	10.8	107.9	0.96	0.96	2.41	27.1	20.7	0.2	17	18	13.2	2.1	11.1	36	81	4.12	140	103.1	2.31
193	193	1984	5	36.51	male	2	NA	no	no	no	no	nofuntion	no	yes	yes	4.8	3.4	3	4.8	NA	78	112	80	75			53	96	169	438	NA	NA	NA	NA	NA	NA	NA	NA	NA	NA	NA	NA	NA	NA	NA	4.27	139.7	98.4	2.4
194	194	1956	2	64.78	male	merried	5	no	no	no	no	nofuntion	no	no	no	1.5	1.3	1.8	1.8	NA	49.5	120	72	72	ÒõÐÔ	0.229	61	88	172	394	10.2	130.6	0.91	0.91	3.14	29.5	20	0.18	22	17	8.5	1.5	7	29	92	3.99	139	104.9	2.28
195	195	1984	10	36.09	female	2	NA	no	no	no	yes	nofuntion	yes	no	no	0.5	0.5	0.5	0.5	NA	47	144	89	80	ÒõÐÔ	0.195	82	82	122	360	10.8	107.9	0.96	0.96	2.38	27.4	17.2	0.06	13	11	10.5	1.9	8.6	23	51	3.84	138	102.2	2.25
196	196	1957	6	63.44	male	merried	NA	no	no	no	no	nofuntion	no	no	no	4.96	4.18	3.36	4.96	NA	73.5	120	80	80	ÒõÐÔ	0.27	63	96	192	390	11.5	87.4	1.03	1.03	3.72	35.4	19.4	0.73	24	4	11.4	1.6	9.8	19	62	4.36	136.9	101.7	2.44
197	197	1951	11	69.03	female	merried	NA	no	no	no	no	nofuntion	no	no	no	3.2	2.9	1.8	3.2	NA	54	118	73	84	ÒõÐÔ	0.23	76	98	148	378	10.7	111.3	0.96	0.95	3.19	26	19.4	0.24	13	11	8.4	0.9	7.5	22	75	3.7	139	102.4	2.31
198	198	1977	7	43.35	female	merried	NA	no	no	no	yes	ACTH	yes	no	no	0.73	1.35	1.49	1.49	NA	51	132	77	59	ÒõÐÔ	0.199	64	86	142	420	10.5	118.2	0.94	0.94	2.67	23.4	19.4	0.24	35	86	19.7	3.3	16.4	58	100	3.69	141.8	106.4	2.2
199	199	1991	5	29.51	female	2	NA	no	no	no	no	PRL	yes	no	no	1.1	0.8	NA	1.1	NA	58	120	80	80	ÒõÐÔ	0.214	65	94	128	382	11.1	97.8	0.99	0.99	2.75	32	18.7	0.15	15	9	12.2	2.4	9.8	13	73	4.03	137.7	101	2.44
200	200	1964	1	56.85	female	merried	10	no	no	no	no	nofuntion	no	no	no	2.7	1.8	NA	2.7	NA	53	120	80	80	ÒõÐÔ	0.355	69	98	146	408	10.4	122.2	0.93	0.93	3.55	27.6	17.4	0.2	15	16	10.6	1.8	8.8	15	99	3.56	142.5	107.6	2.32
201	201	1972	10	48.1	male	merried	NA	no	no	no	no	nofuntion	no	no	no	1.23	1.2	NA	1.23	NA	69.5	120	80	80	ÒõÐÔ	0.081	66	100	148	400	10.6	114.5	0.95	0.95	2.75	26.4	18.9	0.12	16	15	7.6	1.5	6.1	14	66	4.14	140	104.5	2.34
202	202	1988	11	32	female	merried	NA	no	no	no	no	nofuntion	no	no	no	2.7	2.4	2.6	2.7	NA	49	93	63	64	ÒõÐÔ	0.181	57	82	132	372	12.3	70.9	1.1	1.1	2.65	31.7	18.3	0.12	15	11	12.7	2.8	9.9	12	53	3.96	140.4	106.4	2.35
203	203	1951	6	69.45	male	merried	NA	no	no	no	no	nofuntion	no	no	no	3.2	2.7	NA	3.2	NA	67.5	120	80	80	ÒõÐÔ	0.303	60	98	210	344	11.8	80.3	1.05	1.05	2.73	27.3	18.8	0.24	43	48	20.4	3.5	16.9	32	102	3.96	128	94.2	2.3
204	204	1964	1	56.85	male	merried	NA	no	no	no	no	nofuntion	no	yes	no	3.3	3.1	2.5	3.3	NA	60	120	80	72	ÒõÐÔ	0.248	57	86	158	396	11.1	98.4	0.99	0.99	2.85	28.1	20.8	0.13	17	19	7.2	1.1	6.1	25	75	3.76	139.4	107.6	2.16
205	205	1951	12	68.95	male	merried	NA	no	no	no	no	nofuntion	no	no	no	2.2	1.6	1.6	2.2	NA	72	130	82	80	ÒõÐÔ	0.306	60	108	234	462	12.5	79.5	1.07	1.07	3.37	40.6	18.6	0.92	38	15	21.5	6.9	14.6	24	58	3.83	129.5	94.6	2.34
206	206	1984	5	36.51	male	merried	NA	no	no	no	no	nofuntion	no	yes	yes	4.8	3.4	3	4.8	NA	68.5	120	80	80	ÒõÐÔ	0.225	53	96	169	438	13.9	56.2	1.24	1.24	2.47	38.3	21.2	0.31	24	11	12.4	1.3	11.1	20	75	3.72	138.9	103.7	2.28
207	207	1968	10	52.1	male	merried	5	no	no	no	no	nofuntion	yes	no	no	2.6	2	1.5	2.6	NA	92	163	111	70	ÒõÐÔ	0.212	68	100	159	394	11.1	147.2	0.99	0.99	2.99	25.3	22.3	0.33	14	13	5.6	1	4.6	15	94	4.3	140.1	106.1	2.3
208	208	1983	9	37.18	female	merried	2	no	no	yes	no	nofuntion	yes	no	no	NA	NA	NA	0	152	61.5	112	72	80	ÒõÐÔ	0.168	70	60	130	390	10.1	135	0.9	0.9	4.66	20	16.8	0.24	16	29	10.3	1.4	8.9	83	78	3.93	144.1	108	2.22
209	209	1983	5	37.51	female	merried	8	no	no	no	no	nofuntion	no	no	no	2.4	2.6	2.9	2.9	NA	65	105	61	81	ÒõÐÔ	0.21	64	94	148	386	10.8	107.4	0.96	0.96	2.17	26.6	21.1	0.06	20	13	8.7	0.6	8.1	21	61	4.28	137.3	103.5	2.36
210	210	1971	9	49.18	female	merried	NA	no	no	no	no	nofuntion	no	no	no	NA	NA	NA	0	NA	75	121	91	75	ÒõÐÔ	0.18	81	86	154	372	11.4	89.7	1.02	1.02	2.79	30.5	19	0.23	20	27	9.1	1.3	7.8	26	64	4.41	138.9	102.2	2.51
211	211	1979	2	41.76	female	merried	NA	no	no	no	no	nofuntion	no	yes	no	NA	NA	NA	0	NA	55	120	80	72	ÒõÐÔ	0.278	80	86	122	360	13.1	62.3	1.17	1.17	1.97	36.8	22	0.24	26	14	38.8	5.6	33.2	9	58	3.84	140.9	105.3	2.43
212	212	1967	12	52.94	female	merried	3	no	no	no	no	nofuntion	no	no	no	2.83	2.3	1.53	2.83	NA	55	120	80	80	ÒõÐÔ	ÒõÐÔ	77	74	156	362	12	77.2	1.07	1.07	3.37	25.4	18.1	0.16	24	7	8.4	1.5	6.9	9	56	4.2	142.1	106.2	2.25
213	213	1963	4	57.61	female	merried	NA	no	no	no	no	nofuntion	no	no	no	NA	NA	NA	0	NA	52	115	51	74	ÒõÐÔ	ÒõÐÔ	51	96	154	442	12.3	72.2	1.1	1.1	2.22	31.3	20.3	0.15	16	12	14.7	2.5	12.2	9	44	4.11	142.6	106.6	2.32
214	214	1955	4	65.61	female	merried	11	no	no	no	no	nofuntion	no	no	no	4.1	3.2	2.6	4.1	NA	56	132	87	94	ÒõÐÔ	ÒõÐÔ	72	76	176	366	9.6	160.6	0.86	0.86	1.05	19.3	22.4	1.65	23	15	13.4	1.5	11.9	27	72	3.97	140.3	108.1	2.3
215	215	1979	3	41.68	male	merried	5	no	no	no	no	nofuntion	no	no	no	NA	NA	NA	0	NA	84	120	80	80	ÒõÐÔ	ÒõÐÔ	60	84	138	412	9.9	144.5	0.88	0.89	2.41	25.4	20	0.11	27	39	16.3	2.1	14.2	86	74	4.21	137	102	2.46
216	216	1995	10	25.08	female	2	NA	no	no	no	no	nofuntion	no	no	no	0.6	0.8	1.1	1.1	165	46	120	80	80	ÒõÐÔ	ÒõÐÔ	89	84	134	346	10.5	119.3	0.94	0.94	2.69	23.3	17.8	0.1	12	14	10.5	2.6	7.9	15	49	3.74	143.3	107.4	2.2
218	218	1973	5	47.52	male	merried	NA	no	no	no	no	nofuntion	no	no	no	NA	NA	NA	0	NA	NA	NA	NA	NA			NA	NA	NA	NA	11.3	92.1	1.01	1.01	3.15	27	18	0.17	22	17	6.8	1.2	5.6	17	84	4.1	136.4	103	2.28
219	219	1965	4	55.61	female	merried	1	no	no	no	no	nofuntion	no	no	no	NA	NA	NA	0	NA	60.5	139	77	80			68	80	146	386	10.4	122.2	0.93	0.93	2.67	21.2	16.7	1.53	NA	NA	NA	NA	NA	NA	NA	NA	NA	NA	NA
220	220	1997	10	23.08	female	2	1	no	no	no	no	nofuntion	yes	no	no	NA	NA	NA	0	NA	41	111	61	82			75	92	120	352	NA	NA	NA	NA	NA	NA	NA	NA	NA	NA	NA	NA	NA	NA	NA	NA	NA	NA	NA
[truncated: 80 more columns]
